# Supplementary material for: Population dynamics and associated factors of cereal aphids and armyworms under global change
Source: Sci Rep. 2015 Dec 22;5:18801. doi: 10.1038/srep18801 (PMC4686941; doi:10.1038/srep18801)
Supplement: Supplementary Dataset S1 [file srep18801-s1.xls]

## Sheet: 工作表1
Supplementary Dataset S1. Monthly climate data (temperature, precipitation, and RH) from three meteorological stations in Henan province between 1986 to 2010.
Meteorological Station Number	Year	Month	Precipitation (mm)	Mean Temperature (0.1 ℃)	Mean RH (%)	Meteorological Station Number	Year	Month	Precipitation (mm)	Mean Temperature (0.1 ℃)	Mean RH (%)	Meteorological Station Number	Year	Month	Precipitation (mm)	Mean Temperature (0.1 ℃)	Mean RH (%)
57083	1986	1	11	8	57	57297	1986	1	171	36	67	57290	1986	1	110	23	65
57083	1986	2	2	11	54	57297	1986	2	67	40	59	57290	1986	2	30	28	54
57083	1986	3	235	83	60	57297	1986	3	531	97	65	57290	1986	3	206	86	63
57083	1986	4	105	159	57	57297	1986	4	336	163	68	57290	1986	4	284	159	66
57083	1986	5	738	219	63	57297	1986	5	1302	220	70	57290	1986	5	529	218	68
57083	1986	6	23	267	59	57297	1986	6	861	256	76	57290	1986	6	609	265	65
57083	1986	7	483	274	72	57297	1986	7	2428	259	83	57290	1986	7	827	266	79
57083	1986	8	743	256	76	57297	1986	8	328	265	75	57290	1986	8	490	265	72
57083	1986	9	614	206	75	57297	1986	9	1245	223	73	57290	1986	9	1873	221	69
57083	1986	10	711	136	69	57297	1986	10	601	153	69	57290	1986	10	648	146	69
57083	1986	11	34	69	64	57297	1986	11	329	90	72	57290	1986	11	90	77	73
57083	1986	12	150	18	65	57297	1986	12	367	42	73	57290	1986	12	173	28	71
57083	1987	1	81	12	63	57297	1987	1	660	38	75	57290	1987	1	436	20	75
57083	1987	2	156	38	62	57297	1987	2	733	55	75	57290	1987	2	389	39	75
57083	1987	3	423	65	69	57297	1987	3	1113	73	80	57290	1987	3	596	64	81
57083	1987	4	162	149	67	57297	1987	4	918	154	73	57290	1987	4	566	145	76
57083	1987	5	272	211	68	57297	1987	5	1584	210	76	57290	1987	5	1217	204	77
57083	1987	6	1319	235	70	57297	1987	6	1533	227	79	57290	1987	6	1493	228	76
57083	1987	7	564	272	76	57297	1987	7	1946	263	84	57290	1987	7	2766	266	83
57083	1987	8	1396	269	78	57297	1987	8	3825	268	84	57290	1987	8	1782	268	83
57083	1987	9	333	224	69	57297	1987	9	900	229	74	57290	1987	9	777	227	72
57083	1987	10	986	159	70	57297	1987	10	786	173	80	57290	1987	10	1130	168	74
57083	1987	11	174	71	71	57297	1987	11	409	95	78	57290	1987	11	224	87	75
57083	1987	12	0	28	57	57297	1987	12	0	64	62	57290	1987	12	0	46	61
57083	1988	1	1	11	50	57297	1988	1	57	29	64	57290	1988	1	8	21	55
57083	1988	2	80	12	56	57297	1988	2	489	32	64	57290	1988	2	173	23	57
57083	1988	3	270	64	61	57297	1988	3	885	67	73	57290	1988	3	739	64	71
57083	1988	4	245	159	51	57297	1988	4	171	171	59	57290	1988	4	53	157	62
57083	1988	5	330	207	68	57297	1988	5	1521	206	79	57290	1988	5	1203	204	77
57083	1988	6	22	271	54	57297	1988	6	155	258	72	57290	1988	6	256	265	62
57083	1988	7	1344	266	81	57297	1988	7	1192	294	71	57290	1988	7	912	287	74
57083	1988	8	1166	251	83	57297	1988	8	1804	257	85	57290	1988	8	851	257	82
57083	1988	9	370	210	79	57297	1988	9	1801	211	82	57290	1988	9	822	212	77
57083	1988	10	462	152	74	57297	1988	10	395	157	79	57290	1988	10	552	157	74
57083	1988	11	0	87	52	57297	1988	11	31	116	54	57290	1988	11	0	99	52
57083	1988	12	146	23	60	57297	1988	12	66	54	66	57290	1988	12	95	36	64
57083	1989	1	540	0	78	57297	1989	1	606	24	82	57290	1989	1	675	13	80
57083	1989	2	259	21	67	57297	1989	2	979	26	76	57290	1989	2	779	16	73
57083	1989	3	325	81	58	57297	1989	3	531	92	68	57290	1989	3	286	82	67
57083	1989	4	70	159	60	57297	1989	4	843	155	75	57290	1989	4	368	149	73
57083	1989	5	387	207	65	57297	1989	5	755	197	77	57290	1989	5	847	197	74
57083	1989	6	502	252	65	57297	1989	6	1957	236	81	57290	1989	6	2052	239	78
57083	1989	7	1723	257	82	57297	1989	7	753	261	84	57290	1989	7	2572	258	84
57083	1989	8	527	245	83	57297	1989	8	3468	250	88	57290	1989	8	2461	247	89
57083	1989	9	348	210	74	57297	1989	9	707	208	84	57290	1989	9	937	211	79
57083	1989	10	52	159	63	57297	1989	10	293	172	72	57290	1989	10	115	168	69
57083	1989	11	289	72	67	57297	1989	11	700	86	78	57290	1989	11	529	78	76
57083	1989	12	313	25	80	57297	1989	12	225	47	86	57290	1989	12	287	36	85
57083	1990	1	243	-12	78	57297	1990	1	591	10	83	57290	1990	1	435	0	83
57083	1990	2	652	15	81	57297	1990	2	1068	30	85	57290	1990	2	531	23	85
57083	1990	3	959	82	71	57297	1990	3	966	100	75	57290	1990	3	1187	89	78
57083	1990	4	394	146	65	57297	1990	4	967	155	71	57290	1990	4	528	145	74
57083	1990	5	658	204	69	57297	1990	5	963	209	70	57290	1990	5	1253	202	73
57083	1990	6	1810	250	72	57297	1990	6	1220	257	76	57290	1990	6	2336	254	76
57083	1990	7	1012	276	81	57297	1990	7	1014	284	78	57290	1990	7	1784	282	80
57083	1990	8	1202	259	83	57297	1990	8	576	270	82	57290	1990	8	1166	264	86
57083	1990	9	551	219	76	57297	1990	9	429	231	73	57290	1990	9	526	226	76
57083	1990	10	9	157	72	57297	1990	10	275	176	70	57290	1990	10	84	171	69
57083	1990	11	464	94	74	57297	1990	11	991	116	76	57290	1990	11	762	106	79
57083	1990	12	50	20	61	57297	1990	12	69	52	62	57290	1990	12	40	35	63
57083	1991	1	76	7	70	57297	1991	1	181	31	75	57290	1991	1	157	22	75
57083	1991	2	116	35	69	57297	1991	2	699	48	79	57290	1991	2	397	39	78
57083	1991	3	649	55	78	57297	1991	3	1156	68	83	57290	1991	3	858	60	85
57083	1991	4	215	141	71	57297	1991	4	446	147	73	57290	1991	4	426	141	76
57083	1991	5	917	189	69	57297	1991	5	2498	190	76	57290	1991	5	2457	185	75
57083	1991	6	624	251	71	57297	1991	6	2936	242	82	57290	1991	6	1431	245	80
57083	1991	7	670	283	76	57297	1991	7	1315	281	78	57290	1991	7	984	286	75
57083	1991	8	652	253	81	57297	1991	8	2295	253	85	57290	1991	8	1566	249	86
57083	1991	9	398	217	75	57297	1991	9	813	214	81	57290	1991	9	1647	212	81
57083	1991	10	28	149	60	57297	1991	10	6	167	66	57290	1991	10	21	161	60
57083	1991	11	211	77	58	57297	1991	11	104	105	63	57290	1991	11	122	93	58
57083	1991	12	107	8	71	57297	1991	12	408	42	71	57290	1991	12	311	26	72
57083	1992	1	7	5	64	57297	1992	1	267	31	74	57290	1992	1	147	18	73
57083	1992	2	26	41	51	57297	1992	2	62	64	62	57290	1992	2	2	52	56
57083	1992	3	311	63	75	57297	1992	3	1219	66	82	57290	1992	3	1022	64	84
57083	1992	4	171	165	54	57297	1992	4	341	172	68	57290	1992	4	285	163	70
57083	1992	5	1479	207	69	57297	1992	5	1186	211	74	57290	1992	5	265	207	73
57083	1992	6	393	243	62	57297	1992	6	1286	236	78	57290	1992	6	447	249	65
57083	1992	7	1098	280	70	57297	1992	7	1115	277	75	57290	1992	7	1233	280	72
57083	1992	8	1385	250	83	57297	1992	8	1111	262	81	57290	1992	8	257	262	80
57083	1992	9	1534	200	81	57297	1992	9	1811	210	81	57290	1992	9	488	211	77
57083	1992	10	131	130	70	57297	1992	10	855	142	73	57290	1992	10	278	137	69
57083	1992	11	107	78	58	57297	1992	11	176	105	60	57290	1992	11	169	87	61
57083	1992	12	149	22	73	57297	1992	12	145	52	70	57290	1992	12	170	34	73
57083	1993	1	160	-13	72	57297	1993	1	798	-3	76	57290	1993	1	408	-13	78
57083	1993	2	182	53	65	57297	1993	2	809	64	71	57290	1993	2	554	54	75
57083	1993	3	199	85	63	57297	1993	3	1171	89	73	57290	1993	3	519	84	73
57083	1993	4	825	156	57	57297	1993	4	251	169	65	57290	1993	4	1155	158	67
57083	1993	5	315	193	70	57297	1993	5	1484	192	77	57290	1993	5	677	189	78
57083	1993	6	974	257	64	57297	1993	6	798	252	77	57290	1993	6	907	255	73
57083	1993	7	511	257	79	57297	1993	7	767	261	81	57290	1993	7	946	264	78
57083	1993	8	935	246	82	57297	1993	8	1467	243	89	57290	1993	8	1395	243	88
57083	1993	9	331	216	75	57297	1993	9	635	221	80	57290	1993	9	198	221	78
57083	1993	10	354	149	66	57297	1993	10	159	164	70	57290	1993	10	85	162	64
57083	1993	11	804	56	76	57297	1993	11	765	81	78	57290	1993	11	529	70	80
57083	1993	12	0	19	55	57297	1993	12	96	44	60	57290	1993	12	8	34	60
57083	1994	1	26	22	52	57297	1994	1	187	38	62	57290	1994	1	128	27	65
57083	1994	2	67	30	62	57297	1994	2	410	35	75	57290	1994	2	179	32	73
57083	1994	3	165	79	57	57297	1994	3	404	90	66	57290	1994	3	295	82	69
57083	1994	4	981	166	67	57297	1994	4	1166	169	74	57290	1994	4	505	165	76
57083	1994	5	424	231	54	57297	1994	5	1006	237	65	57290	1994	5	67	239	58
57083	1994	6	1882	258	68	57297	1994	6	1230	245	78	57290	1994	6	1238	256	71
57083	1994	7	1936	281	80	57297	1994	7	828	292	75	57290	1994	7	418	293	75
57083	1994	8	542	269	80	57297	1994	8	1971	272	81	57290	1994	8	1895	270	83
57083	1994	9	54	212	65	57297	1994	9	370	213	79	57290	1994	9	579	214	74
57083	1994	10	604	144	65	57297	1994	10	719	154	75	57290	1994	10	693	155	71
57083	1994	11	349	88	77	57297	1994	11	824	115	80	57290	1994	11	608	106	82
57083	1994	12	159	27	77	57297	1994	12	526	50	83	57290	1994	12	416	41	86
57083	1995	1	0	15	52	57297	1995	1	106	29	69	57290	1995	1	30	21	68
57083	1995	2	0	40	54	57297	1995	2	100	58	65	57290	1995	2	56	46	66
57083	1995	3	173	90	52	57297	1995	3	313	108	58	57290	1995	3	266	94	62
57083	1995	4	135	151	56	57297	1995	4	1226	151	72	57290	1995	4	502	147	71
57083	1995	5	125	219	56	57297	1995	5	1200	219	69	57290	1995	5	205	220	64
57083	1995	6	419	259	64	57297	1995	6	1090	251	77	57290	1995	6	728	262	68
57083	1995	7	2069	269	78	57297	1995	7	2641	279	79	57290	1995	7	2544	277	81
57083	1995	8	1537	256	83	57297	1995	8	1758	265	86	57290	1995	8	1700	259	88
57083	1995	9	113	201	75	57297	1995	9	155	217	76	57290	1995	9	206	215	77
57083	1995	10	880	158	74	57297	1995	10	1828	164	83	57290	1995	10	1176	166	79
57083	1995	11	22	92	50	57297	1995	11	0	109	60	57290	1995	11	0	102	59
57083	1995	12	13	26	53	57297	1995	12	210	44	65	57290	1995	12	76	35	64
57083	1996	1	10	6	55	57297	1996	1	190	25	68	57290	1996	1	120	16	65
57083	1996	2	177	21	50	57297	1996	2	121	39	58	57290	1996	2	100	32	56
57083	1996	3	137	68	58	57297	1996	3	700	77	71	57290	1996	3	278	72	71
57083	1996	4	351	147	58	57297	1996	4	330	149	66	57290	1996	4	284	145	66
57083	1996	5	176	212	60	57297	1996	5	660	210	72	57290	1996	5	353	210	70
57083	1996	6	153	262	61	57297	1996	6	3000	247	78	57290	1996	6	2547	254	74
57083	1996	7	1335	268	82	57297	1996	7	3384	264	86	57290	1996	7	2415	268	86
57083	1996	8	1867	251	85	57297	1996	8	863	260	84	57290	1996	8	1614	259	86
57083	1996	9	1266	209	85	57297	1996	9	1161	220	84	57290	1996	9	1921	220	83
57083	1996	10	495	151	75	57297	1996	10	789	164	79	57290	1996	10	1306	163	76
57083	1996	11	316	72	69	57297	1996	11	1867	81	81	57290	1996	11	1442	76	79
57083	1996	12	0	41	49	57297	1996	12	2	66	62	57290	1996	12	13	53	63
57083	1997	1	77	0	57	57297	1997	1	205	26	70	57290	1997	1	197	14	68
57083	1997	2	136	42	57	57297	1997	2	458	54	69	57290	1997	2	271	52	64
57083	1997	3	422	98	68	57297	1997	3	1438	105	77	57290	1997	3	700	101	76
57083	1997	4	287	154	67	57297	1997	4	433	159	72	57290	1997	4	301	155	74
57083	1997	5	736	217	63	57297	1997	5	568	231	65	57290	1997	5	565	222	65
57083	1997	6	192	259	57	57297	1997	6	1019	254	70	57290	1997	6	366	266	59
57083	1997	7	403	279	74	57297	1997	7	2495	270	81	57290	1997	7	1044	280	75
57083	1997	8	335	279	71	57297	1997	8	224	277	77	57290	1997	8	116	279	75
57083	1997	9	779	198	67	57297	1997	9	849	205	71	57290	1997	9	988	206	68
57083	1997	10	23	163	53	57297	1997	10	325	183	66	57290	1997	10	114	180	57
57083	1997	11	371	74	77	57297	1997	11	1038	96	75	57290	1997	11	656	92	74
57083	1997	12	45	26	65	57297	1997	12	241	47	78	57290	1997	12	122	36	78
57083	1998	1	99	2	60	57297	1998	1	501	16	73	57290	1998	1	520	9	74
57083	1998	2	240	52	58	57297	1998	2	383	66	73	57290	1998	2	240	56	73
57083	1998	3	643	89	66	57297	1998	3	1055	90	77	57290	1998	3	1194	85	78
57083	1998	4	391	170	73	57297	1998	4	1236	183	74	57290	1998	4	658	172	78
57083	1998	5	1676	197	73	57297	1998	5	2184	198	80	57290	1998	5	2209	193	80
57083	1998	6	294	260	64	57297	1998	6	395	252	76	57290	1998	6	1817	257	70
57083	1998	7	2488	277	82	57297	1998	7	2006	287	81	57290	1998	7	2515	285	83
57083	1998	8	1863	261	83	57297	1998	8	3643	265	87	57290	1998	8	3679	263	87
57083	1998	9	6	237	70	57297	1998	9	218	233	76	57290	1998	9	342	238	72
57083	1998	10	74	174	64	57297	1998	10	253	180	71	57290	1998	10	126	186	63
57083	1998	11	5	98	61	57297	1998	11	16	134	66	57290	1998	11	0	124	63
57083	1998	12	39	38	62	57297	1998	12	263	56	70	57290	1998	12	203	51	68
57083	1999	1	0	28	47	57297	1999	1	57	51	60	57290	1999	1	26	44	57
57083	1999	2	0	62	39	57297	1999	2	133	78	54	57290	1999	2	30	75	47
57083	1999	3	349	84	70	57297	1999	3	700	89	78	57290	1999	3	675	88	77
57083	1999	4	383	166	67	57297	1999	4	935	169	73	57290	1999	4	823	165	74
57083	1999	5	304	215	64	57297	1999	5	963	212	74	57290	1999	5	1152	211	73
57083	1999	6	278	260	63	57297	1999	6	605	245	77	57290	1999	6	447	253	72
57083	1999	7	2127	270	76	57297	1999	7	81	271	77	57290	1999	7	823	268	78
57083	1999	8	974	261	77	57297	1999	8	1502	261	78	57290	1999	8	611	259	79
57083	1999	9	1006	230	76	57297	1999	9	535	244	74	57290	1999	9	631	242	73
57083	1999	10	695	151	77	57297	1999	10	1539	156	84	57290	1999	10	1024	156	82
57083	1999	11	53	94	65	57297	1999	11	381	104	76	57290	1999	11	201	102	73
57083	1999	12	0	41	46	57297	1999	12	0	59	56	57290	1999	12	0	47	54
57083	2000	1	263	-17	69	57297	2000	1	462	-5	83	57290	2000	1	461	-9	78
57083	2000	2	18	26	64	57297	2000	2	189	44	74	57290	2000	2	128	40	68
57083	2000	3	0	115	47	57297	2000	3	69	123	61	57290	2000	3	0	118	56
57083	2000	4	86	174	47	57297	2000	4	95	180	55	57290	2000	4	42	178	51
57083	2000	5	201	231	54	57297	2000	5	1165	229	64	57290	2000	5	707	232	59
57083	2000	6	435	261	63	57297	2000	6	4456	251	80	57290	2000	6	3363	254	73
57083	2000	7	2431	276	80	57297	2000	7	2111	281	82	57290	2000	7	5125	276	86
57083	2000	8	882	261	80	57297	2000	8	2023	262	85	57290	2000	8	712	262	84
57083	2000	9	1050	215	76	57297	2000	9	2210	217	81	57290	2000	9	3137	217	80
57083	2000	10	735	145	79	57297	2000	10	1855	152	86	57290	2000	10	1568	151	85
57083	2000	11	221	69	73	57297	2000	11	475	77	80	57290	2000	11	366	78	78
57083	2000	12	49	43	68	57297	2000	12	167	58	80	57290	2000	12	141	50	82
57083	2001	1	421	-13	76	57297	2001	1	729	17	83	57290	2001	1	617	4	82
57083	2001	2	201	26	75	57297	2001	2	518	43	80	57290	2001	2	469	39	78
57083	2001	3	16	116	40	57297	2001	3	179	125	55	57290	2001	3	126	117	56
57083	2001	4	82	154	55	57297	2001	4	255	157	66	57290	2001	4	137	153	65
57083	2001	5	6	239	49	57297	2001	5	357	232	62	57290	2001	5	140	235	57
57083	2001	6	752	269	62	57297	2001	6	251	257	74	57290	2001	6	450	267	66
57083	2001	7	974	276	73	57297	2001	7	217	294	72	57290	2001	7	2711	287	73
57083	2001	8	658	260	76	57297	2001	8	453	267	74	57290	2001	8	79	260	81
57083	2001	9	149	217	70	57297	2001	9	23	233	62	57290	2001	9	50	219	72
57083	2001	10	376	165	70	57297	2001	10	984	170	74	57290	2001	10	447	171	72
57083	2001	11	5	91	58	57297	2001	11	58	104	64	57290	2001	11	36	102	64
57083	2001	12	378	7	62	57297	2001	12	919	23	73	57290	2001	12	958	16	77
57083	2002	1	108	45	51	57297	2002	1	52	55	62	57290	2002	1	40	54	62
57083	2002	2	0	77	48	57297	2002	2	359	80	66	57290	2002	2	189	83	65
57083	2002	3	252	126	55	57297	2002	3	747	128	69	57290	2002	3	504	125	71
57083	2002	4	261	160	57	57297	2002	4	1063	159	72	57290	2002	4	759	156	73
57083	2002	5	1073	203	69	57297	2002	5	1999	190	81	57290	2002	5	1192	193	78
57083	2002	6	994	269	60	57297	2002	6	3409	265	76	57290	2002	6	2728	272	68
57083	2002	7	902	276	74	57297	2002	7	2236	271	82	57290	2002	7	1791	272	83
57083	2002	8	1472	266	75	57297	2002	8	485	260	82	57290	2002	8	214	261	83
57083	2002	9	458	212	68	57297	2002	9	404	219	74	57290	2002	9	389	215	75
57083	2002	10	177	150	59	57297	2002	10	583	168	66	57290	2002	10	194	166	65
57083	2002	11	29	75	58	57297	2002	11	97	104	64	57290	2002	11	130	95	63
57083	2002	12	267	11	77	57297	2002	12	777	28	84	57290	2002	12	718	20	86
57083	2003	1	77	12	58	57297	2003	1	191	32	66	57290	2003	1	129	26	66
57083	2003	2	250	39	71	57297	2003	2	743	46	80	57290	2003	2	410	46	81
57083	2003	3	325	86	64	57297	2003	3	1184	93	72	57290	2003	3	557	88	76
57083	2003	4	171	157	62	57297	2003	4	1252	151	75	57290	2003	4	816	150	73
57083	2003	5	339	214	66	57297	2003	5	954	206	76	57290	2003	5	517	207	75
57083	2003	6	1420	257	63	57297	2003	6	2986	254	75	57290	2003	6	2352	258	69
57083	2003	7	1131	261	80	57297	2003	7	2400	261	85	57290	2003	7	2500	262	85
57083	2003	8	2656	242	84	57297	2003	8	1346	253	88	57290	2003	8	3323	246	91
57083	2003	9	1111	214	82	57297	2003	9	382	222	83	57290	2003	9	939	220	83
57083	2003	10	1564	149	67	57297	2003	10	1404	151	79	57290	2003	10	1748	154	76
57083	2003	11	335	78	72	57297	2003	11	538	92	78	57290	2003	11	315	88	77
57083	2003	12	160	31	60	57297	2003	12	290	36	74	57290	2003	12	251	35	71
57083	2004	1	21	15	52	57297	2004	1	386	26	72	57290	2004	1	178	27	68
57083	2004	2	177	77	47	57297	2004	2	258	94	56	57290	2004	2	103	87	54
57083	2004	3	53	109	55	57297	2004	3	521	114	64	57290	2004	3	341	110	64
57083	2004	4	118	179	54	57297	2004	4	201	188	60	57290	2004	4	19	182	61
57083	2004	5	788	223	53	57297	2004	5	1121	218	66	57290	2004	5	667	221	63
57083	2004	6	1066	253	64	57297	2004	6	1394	244	76	57290	2004	6	855	256	69
57083	2004	7	2645	270	77	57297	2004	7	1276	282	76	57290	2004	7	1674	279	77
57083	2004	8	1217	248	80	57297	2004	8	2907	244	87	57290	2004	8	1638	244	87
57083	2004	9	1002	216	73	57297	2004	9	767	216	78	57290	2004	9	822	215	77
57083	2004	10	39	152	65	57297	2004	10	123	154	73	57290	2004	10	96	154	71
57083	2004	11	401	96	62	57297	2004	11	473	116	72	57290	2004	11	353	109	72
57083	2004	12	147	24	66	57297	2004	12	399	42	76	57290	2004	12	376	32	78
57083	2005	1	0	-5	56	57297	2005	1	95	10	67	57290	2005	1	48	3	69
57083	2005	2	83	3	61	57297	2005	2	391	11	73	57290	2005	2	195	8	72
57083	2005	3	96	87	46	57297	2005	3	509	96	57	57290	2005	3	326	89	59
57083	2005	4	133	185	47	57297	2005	4	1318	190	61	57290	2005	4	971	182	63
57083	2005	5	565	213	58	57297	2005	5	1315	213	72	57290	2005	5	1156	210	70
57083	2005	6	1329	282	53	57297	2005	6	1214	270	69	57290	2005	6	1127	279	62
57083	2005	7	2144	269	78	57297	2005	7	4075	270	78	57290	2005	7	3978	268	81
57083	2005	8	1180	254	76	57297	2005	8	2592	247	80	57290	2005	8	4016	249	81
57083	2005	9	1333	213	76	57297	2005	9	1159	218	82	57290	2005	9	1606	216	82
57083	2005	10	353	155	66	57297	2005	10	635	158	74	57290	2005	10	268	159	72
57083	2005	11	49	115	54	57297	2005	11	282	128	69	57290	2005	11	213	125	66
57083	2005	12	23	19	40	57297	2005	12	48	31	55	57290	2005	12	39	27	49
57083	2006	1	258	3	70	57297	2006	1	478	15	78	57290	2006	1	324	6	79
57083	2006	2	178	39	60	57297	2006	2	452	41	72	57290	2006	2	171	42	72
57083	2006	3	54	115	42	57297	2006	3	25	127	54	57290	2006	3	31	123	54
57083	2006	4	370	172	57	57297	2006	4	1444	171	67	57290	2006	4	977	168	66
57083	2006	5	655	219	58	57297	2006	5	818	219	64	57290	2006	5	588	219	63
57083	2006	6	829	278	51	57297	2006	6	1362	270	64	57290	2006	6	1038	279	58
57083	2006	7	1819	271	78	57297	2006	7	1441	276	81	57290	2006	7	4183	273	82
57083	2006	8	1621	261	76	57297	2006	8	717	269	80	57290	2006	8	703	267	79
57083	2006	9	500	212	70	57297	2006	9	2138	203	80	57290	2006	9	1600	207	76
57083	2006	10	0	190	63	57297	2006	10	269	187	77	57290	2006	10	58	192	70
57083	2006	11	587	109	61	57297	2006	11	640	117	72	57290	2006	11	893	117	66
57083	2006	12	55	30	61	57297	2006	12	273	43	71	57290	2006	12	196	38	72
57083	2007	1	0	24	47	57297	2007	1	30	33	62	57290	2007	1	0	30	58
57083	2007	2	136	76	57	57297	2007	2	799	86	70	57290	2007	2	568	80	70
57083	2007	3	644	101	62	57297	2007	3	1170	110	68	57290	2007	3	861	105	70
57083	2007	4	158	170	51	57297	2007	4	689	175	61	57290	2007	4	157	168	64
57083	2007	5	247	246	43	57297	2007	5	1420	243	64	57290	2007	5	2375	243	57
57083	2007	6	559	260	63	57297	2007	6	1178	249	80	57290	2007	6	1309	252	75
57083	2007	7	1529	262	76	57297	2007	7	7022	264	85	57290	2007	7	4347	259	85
57083	2007	8	2285	264	74	57297	2007	8	1626	271	85	57290	2007	8	815	265	83
57083	2007	9	46	221	63	57297	2007	9	141	222	78	57290	2007	9	424	219	73
57083	2007	10	186	159	63	57297	2007	10	335	167	76	57290	2007	10	243	162	71
57083	2007	11	90	93	55	57297	2007	11	199	105	72	57290	2007	11	156	103	65
57083	2007	12	84	39	61	57297	2007	12	282	55	78	57290	2007	12	277	47	74
57083	2008	1	170	-7	58	57297	2008	1	606	-5	77	57290	2008	1	539	-7	71
57083	2008	2	25	28	46	57297	2008	2	59	31	65	57290	2008	2	77	32	57
57083	2008	3	20	122	47	57297	2008	3	520	132	66	57290	2008	3	461	122	60
57083	2008	4	908	169	58	57297	2008	4	1620	170	70	57290	2008	4	1179	163	68
57083	2008	5	594	237	54	57297	2008	5	847	234	65	57290	2008	5	1112	231	60
57083	2008	6	246	261	60	57297	2008	6	942	247	77	57290	2008	6	152	253	66
57083	2008	7	3097	266	77	57297	2008	7	3721	264	87	57290	2008	7	3472	260	83
57083	2008	8	585	268	73	57297	2008	8	3193	265	83	57290	2008	8	1996	263	79
57083	2008	9	644	216	71	57297	2008	9	417	218	84	57290	2008	9	312	215	76
57083	2008	10	133	172	64	57297	2008	10	622	173	82	57290	2008	10	505	171	70
57083	2008	11	129	107	51	57297	2008	11	83	112	72	57290	2008	11	86	111	61
57083	2008	12	31	38	40	57297	2008	12	9	60	54	57290	2008	12	0	51	47
57083	2009	1	0	10	42	57297	2009	1	67	28	59	57290	2009	1	31	24	47
57083	2009	2	301	59	70	57297	2009	2	570	71	83	57290	2009	2	401	66	77
57083	2009	3	173	101	54	57297	2009	3	529	110	72	57290	2009	3	344	105	65
57083	2009	4	492	170	58	57297	2009	4	1061	165	69	57290	2009	4	647	164	64
57083	2009	5	829	220	58	57297	2009	5	1436	204	73	57290	2009	5	1157	211	61
57083	2009	6	498	288	47	57297	2009	6	1477	265	72	57290	2009	6	651	276	57
57083	2009	7	1252	279	71	57297	2009	7	520	273	79	57290	2009	7	832	275	72
57083	2009	8	2702	260	73	57297	2009	8	1381	257	83	57290	2009	8	2895	261	74
57083	2009	9	804	210	77	57297	2009	9	606	212	85	57290	2009	9	604	213	76
57083	2009	10	96	185	59	57297	2009	10	353	191	70	57290	2009	10	122	196	55
57083	2009	11	467	54	68	57297	2009	11	696	68	74	57290	2009	11	653	61	68
57083	2009	12	11	29	53	57297	2009	12	314	41	72	57290	2009	12	210	41	65
57083	2010	1	2	11	43	57297	2010	1	54	33	63	57290	2010	1	4	26	55
57083	2010	2	132	37	61	57297	2010	2	473	49	78	57290	2010	2	448	44	75
57083	2010	3	154	89	52	57297	2010	3	840	90	68	57290	2010	3	616	88	70
57083	2010	4	546	143	52	57297	2010	4	1096	142	67	57290	2010	4	571	142	65
57083	2010	5	216	224	55	57297	2010	5	809	211	73	57290	2010	5	1493	213	70
57083	2010	6	187	275	52	57297	2010	6	693	251	75	57290	2010	6	799	260	66
57083	2010	7	1526	288	69	57297	2010	7	3460	275	85	57290	2010	7	2377	279	81
57083	2010	8	1786	263	74	57297	2010	8	1457	274	78	57290	2010	8	796	275	76
57083	2010	9	1411	217	74	57297	2010	9	1090	220	86	57290	2010	9	1271	220	81
57083	2010	10	28	160	60	57297	2010	10	273	161	74	57290	2010	10	67	167	62
57083	2010	11	15	109	44	57297	2010	11	109	128	57	57290	2010	11	74	121	52
57083	2010	12	0	55	30	57297	2010	12	27	70	51	57290	2010	12	3	66	44
