# Supplementary material for: Population dynamics and associated factors of cereal aphids and armyworms under global change
Source: Sci Rep. 2015 Dec 22;5:18801. doi: 10.1038/srep18801 (PMC4686941; doi:10.1038/srep18801)
Supplement: Supplementary Dataset S2 [file srep18801-s2.xls]

## Sheet: 工作表1
Supplementary Dataset S2. Annual landscape data in Henan province between 1987 to 2010.
Year	Fertilizer input(x10^7 kg)	Yield of Wheat (x10^7 kg)	Wheat Planting Area（x10^3 ha）	Total Arable Area（x10^3 ha）	Grain Planting Area（x10^3 ha）	Vegetable Planting area（x10^3 ha）	Sugar Planting Area（x10^3 ha）	Tobacco Planting Area（x10^3 ha）	Oil Crop Planting Area（x10^3 ha）	Fruit Planting Area（x10^3 ha）	Medicinical Crop Planting Area（x10^3 ha）
1987	0.0206157	1626	4687.53	6972.6	9365.33		5.2	196.5	977.33		4.6
1988	0.0228996	1521	4674.6	6956.4	9053.83		4.3333	281.7	952.9		5.4
1989	0.0280239	1695.13	4733.4	6944.4	9262.01		3.4	282.8	915.5		4.7
1990	0.0324183	1639.9	4782.74	6933.2	9316.1	489.4	2.7333	211.75	876.4	80.5	3.6
1991	0.0364539	1554.3	4796.73	6920	9040.5		2.1333	247.6	896		5.5
1992	0.0381858	1650.7	4713.2	6887.8	8804.7		2.7	277.8	908.6		18.7
1993	0.0444718	1922.13	4840	6871	8969		2	229	1075		21
1994	0.0444763	1798.42	4817.5	6830	8810.9		5.6	143.7	1242		14.8
1995	0.0489939	1754.2	4814.03	6805.8	8810	752.9	5	126.4	1271.54	145.5	12.61
1996	0.0525094	2026.8	4868.2	6786.3	8965.3		4.3	165	1181.1		11.6
1997	0.0540269	2372.4	4927.32	6805.8	8879.9		3.6	215.6	1208.5		18.2
1998	0.058207	2073.53	4964	6834	9102		3.7	160.5	1235.9		25
1999	0.0608071	2291.5	4884.6	6825.92	9032.3		4.3	139.3	1316.1		38.5
2000	0.0639714	2236	4922.33	6875.3	9029.6	1189.2	5.2	166.4	1492.54	305.4	60.6
2001	0.0671676	2299.71	4801.6	6907.3	8822.8	1304.2	4.6	174.03	1444	309.8	80.6
2002	0.0712883	2248.4	4855.7	7263	8975.1	1375.7	5.1	148.2	1537.03	319.1	95.6
2003	0.0711469	2292.5	4856	7187.2	8970.1	1526.2	4.9	134	1569.9	312	149.2
2004	0.0749939	2480.93	4856	7177.5	8970.1	1591.1	4.4	131.1	1555	298	163.1
2005	0.0787862	2577.7	4962.7	7926.3	9153.41	1595.9	4.8	132.3	1605.83	333.6	174.2
2006	0.0821755	2936.5	5208.47	7202.4	9455.9	1558.62	2.9	97.47	1489.1	343.7	92
2007	0.0866262	2980.21	5213.33	7201.9	9468.03	1688.35	3	102.34	1497.41	326.83	96.6
2008	0.091492	3051	5260	7926.4	9600	1713.7	3.5	111.9	1518.32	315.8	111.1
2009	0.0955975	3056	5263.3	7926.4	9683.61	1692.21	4.6	127.03	1541.22	333.02	117.8
2010	0.099627	3082.22	5280	7926.37	9740.2	1704.06	3.9	122.2	1564.12	341.8	121.9
