# Supplementary material for: Population dynamics and associated factors of cereal aphids and armyworms under global change
Source: Sci Rep. 2015 Dec 22;5:18801. doi: 10.1038/srep18801 (PMC4686941; doi:10.1038/srep18801)
Supplement: Supplementary Dataset S3 [file srep18801-s3.xls]

## Sheet: 工作表1
Supplementary Dataset S3. Annual outbreak area of cereal aphids and armyworms in Henan province between 1987 to 2010.
Year	Outbreak Area of Cereal Aphids (x10^3 ha)	Outbreak Area of Armyworms (x10^3 ha)
1987	2260.59
1988	2260.59
1989	2972.03	253.03
1990	3022.24	284.57
1991	4077.51	1059.61
1992	4012.32	269.83
1993	6244.32	92.7
1994	5336.57
1995	4428.82	178.1
1996	4815.47	196.37
1997	4904.34	302.93
1998	5190.38
1999	5476.42	440.8
2000	4124.62	162.72
2001	3787.02	278.46
2002	6481.93	844.11
2003	4043.58	414.81
2004	5679.46	264.99
2005	5425.99	366.09
2006	5248.17	353.79
2007	5383.81	359.5
2008	5360.57	184.3
2009	6193.48	169.8
2010	5725.06	142.85
