# Supplementary material for: Population dynamics and associated factors of cereal aphids and armyworms under global change
Source: Sci Rep. 2015 Dec 22;5:18801. doi: 10.1038/srep18801 (PMC4686941; doi:10.1038/srep18801)
Supplement: Supplementary Dataset S4 [file srep18801-s4.xls]

## Sheet: Sheet1
Supplemetary Dataset S4. Correlation Matrix of independent variables.
		Yield per unit	Fertilizer Input	Wheat Proportion	Crop Diversity	Temperature in January	Temperature in February	Temperature in March	Temperature in April	Temperature in May	Temperature in November	Temperature in December	Precipitation in January	Precipitation in February	Precipitation in March	Precipitation in April	Precipitation in May	Precipitation in November	Precipitation in December	RH in January	RH in February	RH in March	RH in April	RH in May	RH in November	RH in December	Precipitation during the Growing Season	RH during the Growing Season	Temperature during the Growing season	Precipitaion during the Overwintering Period	Temperature during the Overwintering Period	RH during the Overwintering Period
Yield per unit	Pearson Correlation Coefficient	1	.960**	-0.125431	.845**	-0.0136815	0.303507	.692**	0.373308	.502*	0.247091	0.151369	-0.170715	-0.137678	-0.34783	0.327691	-0.0934465	-0.00586906	0.0203565	-0.382483	-0.0902873	-.535**	-0.377469	-.559**	-0.174147	-0.262967	-0.0636292	-.586**	.701**	-0.161335	0.248357	-0.352103
	p-value		1.0554e-13	0.559224	1.99138e-07	0.949408	0.149368	0.000180517	0.0723677	0.0124538	0.244411	0.480157	0.425125	0.52117	0.0958096	0.118012	0.664066	0.978286	0.924782	0.0650951	0.674805	0.00705384	0.0689968	0.00455128	0.415733	0.214425	0.767706	0.00263785	0.000135904	0.451367	0.241924	0.0915281
Fertilizer Input	Pearson Correlation Coefficient	.960**	1	-0.155257	.895**	0.0282472	0.325019	.680**	0.345972	.440*	0.244383	0.0657092	-0.25585	-0.207324	-0.358045	0.355815	-0.0209115	-0.00243002	0.130608	-.422*	-0.061738	-.538**	-0.369429	-.524**	-0.121192	-0.179428	-0.0128692	-.572**	.661**	-0.189811	0.25576	-0.315342
	p-value	1.0554e-13		0.468816	3.48786e-09	0.895759	0.121218	0.000254533	0.0977163	0.0314269	0.249785	0.760326	0.227547	0.331015	0.085815	0.0879268	0.922737	0.991009	0.542986	0.0397387	0.774434	0.00669382	0.0756223	0.00854348	0.57268	0.40151	0.952408	0.00350105	0.00044063	0.37435	0.227716	0.133359
Wheat Proportion	Pearson Correlation Coefficient	-0.125431	-0.155257	1	-0.2864	-0.0384604	0.276828	0.0528723	-0.054263	0.19264	0.13385	0.205987	0.132984	-0.0589166	0.102123	-0.20604	-0.0648077	0.301461	-0.3807	0.178836	-0.126615	0.124704	0.203578	-0.179855	0.134166	-0.191738	-0.081382	0.0613739	0.0883423	-0.158888	0.235832	-0.0721149
	p-value	0.559224	0.468816		0.174848	0.85839	0.19035	0.806175	0.801174	0.367139	0.532931	0.334211	0.535606	0.784499	0.634903	0.334086	0.763522	0.152267	0.0664627	0.40309	0.555491	0.561522	0.340019	0.400372	0.531956	0.369427	0.705406	0.775731	0.681448	0.458351	0.267257	0.737726
Crop Diversity	Pearson Correlation Coefficient	.845**	.895**	-0.2864	1	0.0409113	0.266527	.750**	.424*	.476*	0.192706	-0.0669284	-0.203745	-0.218465	-.503*	0.214839	-0.155058	-0.0885108	0.331882	-0.321311	-0.0210444	-.679**	-.489*	-.541**	-0.0108514	-0.0162248	-0.209805	-.686**	.739**	-0.0614613	0.178987	-0.167224
	p-value	1.99138e-07	3.48786e-09	0.174848		0.849463	0.208055	2.41867e-05	0.0387438	0.0186535	0.366972	0.756009	0.339616	0.30509	0.0121687	0.313386	0.469391	0.680872	0.113109	0.125772	0.922247	0.000261913	0.0151987	0.00629325	0.959864	0.940019	0.325131	0.000216969	3.6787e-05	0.775419	0.402685	0.434793
Temperature in January	Pearson Correlation Coefficient	-0.0136815	0.0282472	-0.0384604	0.0409113	1	.534**	-0.140321	-0.172829	-0.0932488	0.0753469	-0.36512	-.654**	-0.178167	0.183275	-0.0180834	0.199845	-0.0276054	0.402684	-.667**	-0.339773	0.307856	0.313545	0.181449	-0.033677	-0.024637	0.186805	0.317577	-0.170882	-0.2522	.741**	-.479*
	p-value	0.949408	0.895759	0.85839	0.849463		0.00720861	0.513123	0.419327	0.664736	0.726402	0.0793657	0.000522197	0.404881	0.39132	0.933162	0.349137	0.898115	0.0510648	0.000372641	0.104284	0.143334	0.135707	0.396139	0.87586	0.909024	0.382103	0.130481	0.424665	0.234478	3.50583e-05	0.0177879
Temperature in February	Pearson Correlation Coefficient	0.303507	0.325019	0.276828	0.266527	.534**	1	0.28365	0.19603	0.0234429	0.191876	-0.12617	-0.301219	-0.156086	0.17882	-0.106635	0.304696	0.0154805	0.257373	-.412*	-0.362986	0.200406	0.0491879	-0.0378761	-0.0470521	-0.0225305	0.211635	0.0989454	0.228147	-0.119795	.902**	-0.370654
	p-value	0.149368	0.121218	0.19035	0.208055	0.00720861		0.179209	0.358603	0.913417	0.369076	0.556893	0.152613	0.466416	0.403132	0.61994	0.147701	0.942766	0.224695	0.0453357	0.0812709	0.347757	0.819456	0.860521	0.827178	0.916775	0.320831	0.645526	0.283611	0.577146	1.71443e-09	0.0745823
Temperature in March	Pearson Correlation Coefficient	.692**	.680**	0.0528723	.750**	-0.140321	0.28365	1	0.373805	.501*	0.208616	0.136127	0.219741	-0.140122	-.530**	0.203014	-0.207846	-0.0456995	0.178765	0.0415485	-0.0262194	-.711**	-0.32481	-.577**	0.0186324	-0.0895817	-0.257264	-.660**	.868**	0.137452	0.166772	-0.0379924
	p-value	0.000180517	0.000254533	0.806175	2.41867e-05	0.513123	0.179209		0.0719584	0.0127222	0.327943	0.52592	0.302203	0.513728	0.00766606	0.341389	0.329772	0.832076	0.403281	0.847145	0.903207	9.82637e-05	0.121472	0.00316743	0.931137	0.677213	0.224898	0.000450888	4.002e-08	0.521861	0.436054	0.860097
Temperature in April	Pearson Correlation Coefficient	0.373308	0.345972	-0.054263	.424*	-0.172829	0.19603	0.373805	1	0.303501	0.334247	0.066399	-0.0350219	-0.355021	-0.285165	0.0347644	0.126159	-0.0608017	-0.109131	-0.101377	-0.322691	-0.364672	-.447*	-0.290318	0.0161664	-0.193417	-0.0262105	-.429*	.656**	-0.275634	0.0683661	-0.293788
	p-value	0.0723677	0.0977163	0.801174	0.0387438	0.419327	0.358603	0.0719584		0.149377	0.110409	0.757883	0.870942	0.088688	0.176796	0.871884	0.556926	0.77777	0.611727	0.637393	0.124062	0.0797633	0.0284084	0.168762	0.940234	0.365171	0.903239	0.0366406	0.000499606	0.192348	0.750928	0.163498
Temperature in May	Pearson Correlation Coefficient	.502*	.440*	0.19264	.476*	-0.0932488	0.0234429	.501*	0.303501	1	-0.0497093	0.371644	-0.0316148	-0.259902	-.425*	-0.0547255	-.500*	0.23915	-0.236229	-0.146714	-0.123867	-.542**	-0.383509	-.927**	0.264279	-0.146269	-.494*	-.725**	.775**	-0.287154	0.0911835	-0.199196
	p-value	0.0124538	0.0314269	0.367139	0.0186535	0.664736	0.913417	0.0127222	0.149377		0.817574	0.0737506	0.883409	0.220012	0.0385033	0.799513	0.0128709	0.260389	0.26643	0.493914	0.564171	0.0062655	0.0643185	7.46709e-11	0.212062	0.495239	0.0140553	6.07437e-05	8.74464e-06	0.173666	0.671752	0.350736
Temperature in November	Pearson Correlation Coefficient	0.247091	0.244383	0.13385	0.192706	0.0753469	0.191876	0.208616	0.334247	-0.0497093	1	-0.0429413	-0.162778	-0.199997	-0.207006	0.147164	0.196947	-0.377886	0.0273045	-0.0872918	-0.279392	-0.162217	-0.146897	-0.0684842	-.451*	-0.235194	0.093833	-0.151428	0.203736	-0.18819	0.153455	-0.288305
	p-value	0.244411	0.249785	0.532931	0.366972	0.726402	0.369076	0.327943	0.110409	0.817574		0.842083	0.447276	0.348764	0.331772	0.492576	0.356313	0.0686659	0.89922	0.685046	0.186108	0.448864	0.493369	0.750511	0.026866	0.268592	0.662756	0.479984	0.339637	0.378519	0.474054	0.17187
Temperature in December	Pearson Correlation Coefficient	0.151369	0.0657092	0.205987	-0.0669284	-0.36512	-0.12617	0.136127	0.066399	0.371644	-0.0429413	1	0.132635	-0.0646305	-0.149222	-0.228581	-0.208019	0.260121	-.680**	-0.032084	-0.056489	-0.158656	-0.19704	-0.393389	0.29631	-0.286652	-0.278532	-0.284699	0.245572	-0.319374	0.0602261	-0.185598
	p-value	0.480157	0.760326	0.334211	0.756009	0.0793657	0.556893	0.52592	0.757883	0.0737506	0.842083		0.536687	0.764151	0.486477	0.282672	0.329359	0.21961	0.000256375	0.881691	0.793187	0.459014	0.356082	0.0571949	0.159745	0.174452	0.187523	0.177537	0.247417	0.128199	0.779823	0.385241
Precipitation in January	Pearson Correlation Coefficient	-0.170715	-0.25585	0.132984	-0.203745	-.654**	-0.301219	0.219741	-0.0350219	-0.0316148	-0.162778	0.132635	1	0.387961	-0.156946	-0.0042141	-0.186577	-0.191061	-0.186409	.868**	0.360858	-0.185808	0.103681	-0.00370199	-0.0972381	0.140359	-0.177255	-0.0568634	0.0948163	.675**	-.487*	.641**
	p-value	0.425125	0.227547	0.535606	0.339616	0.000522197	0.152613	0.302203	0.870942	0.883409	0.447276	0.536687		0.0610288	0.463932	0.984408	0.382695	0.371153	0.383129	3.90519e-08	0.0832053	0.384694	0.629722	0.986303	0.651261	0.513009	0.407328	0.791845	0.659429	0.000293516	0.0158444	0.000739214
Precipitation in February	Pearson Correlation Coefficient	-0.137678	-0.207324	-0.0589166	-0.218465	-0.178167	-0.156086	-0.140122	-0.355021	-0.259902	-0.199997	-0.0646305	0.387961	1	0.377504	-0.0218297	0.120659	0.095316	-0.0528585	0.337624	.774**	0.204677	0.223556	0.190471	-0.109772	0.152514	0.216829	0.241573	-0.298251	.748**	-0.215732	.592**
	p-value	0.52117	0.331015	0.784499	0.30509	0.404881	0.466416	0.513728	0.088688	0.220012	0.348764	0.764151	0.0610288		0.068969	0.919355	0.574384	0.657741	0.806224	0.106636	8.94249e-06	0.337363	0.293675	0.37266	0.609623	0.476802	0.308817	0.255444	0.156897	2.62898e-05	0.311332	0.00232268
Precipitation in March	Pearson Correlation Coefficient	-0.34783	-0.358045	0.102123	-.503*	0.183275	0.17882	-.530**	-0.285165	-.425*	-0.207006	-0.149222	-0.156946	0.377504	1	-0.0534158	.586**	0.36032	0.137787	-0.0460495	0.116857	.874**	.494*	.553**	0.060354	0.359151	.736**	.785**	-.553**	0.19657	0.163592	0.213753
	p-value	0.0958096	0.085815	0.634903	0.0121687	0.39132	0.403132	0.00766606	0.176796	0.0385033	0.331772	0.486477	0.463932	0.068969		0.804219	0.00262233	0.0836992	0.520837	0.830808	0.586586	2.33714e-08	0.0142434	0.0050828	0.779367	0.0847817	4.19406e-05	5.48682e-06	0.00504377	0.357254	0.444975	0.315897
Precipitation in April	Pearson Correlation Coefficient	0.327691	0.355815	-0.20604	0.214839	-0.0180834	-0.106635	0.203014	0.0347644	-0.0547255	0.147164	-0.228581	-0.0042141	-0.0218297	-0.0534158	1	0.0857717	-0.110833	0.246027	-0.154743	0.0911631	-0.12709	0.382406	0.0841945	-0.204848	0.102305	.438*	0.0950539	0.0995343	0.114546	-0.156154	0.0218193
	p-value	0.118012	0.0879268	0.334086	0.313386	0.933162	0.61994	0.341389	0.871884	0.799513	0.492576	0.282672	0.984408	0.919355	0.804219		0.690263	0.60615	0.246514	0.470307	0.671822	0.553996	0.065154	0.695691	0.336951	0.634296	0.032385	0.658626	0.643552	0.594062	0.466218	0.919394
Precipitation in May	Pearson Correlation Coefficient	-0.0934465	-0.0209115	-0.0648077	-0.155058	0.199845	0.304696	-0.207846	0.126159	-.500*	0.196947	-0.208019	-0.186577	0.120659	.586**	0.0857717	1	0.209153	0.0900688	-0.126917	0.0642008	.490*	0.260709	.478*	0.095637	0.00694047	.872**	.496*	-0.272395	0.0111639	0.237842	-0.0258105
	p-value	0.664066	0.922737	0.763522	0.469391	0.349137	0.147701	0.329772	0.556926	0.0128709	0.356313	0.329359	0.382695	0.574384	0.00262233	0.690263		0.32667	0.675551	0.55454	0.765676	0.0149742	0.218532	0.0182845	0.656657	0.974323	2.833e-08	0.0136518	0.197839	0.958709	0.263082	0.904709
Precipitation in November	Pearson Correlation Coefficient	-0.00586906	-0.00243002	0.301461	-0.0885108	-0.0276054	0.0154805	-0.0456995	-0.0608017	0.23915	-0.377886	0.260121	-0.191061	0.095316	0.36032	-0.110833	0.209153	1	-0.272552	-0.0542412	0.197014	0.146812	0.198125	-0.247342	.734**	0.0233821	0.226506	0.045622	0.0514728	-0.195833	0.08197	0.0776303
	p-value	0.978286	0.991009	0.152267	0.680872	0.898115	0.942766	0.832076	0.77777	0.260389	0.0686659	0.21961	0.371153	0.657741	0.0836992	0.60615	0.32667		0.19757	0.801253	0.356147	0.493624	0.353386	0.243917	4.48986e-05	0.91364	0.287183	0.832357	0.811214	0.359094	0.703371	0.718434
Precipitation in December	Pearson Correlation Coefficient	0.0203565	0.130608	-0.3807	0.331882	0.402684	0.257373	0.178765	-0.109131	-0.236229	0.0273045	-.680**	-0.186409	-0.0528585	0.137787	0.246027	0.0900688	-0.272552	1	-0.122472	-0.0645154	0.0549239	0.143083	0.309854	-0.188717	.660**	0.210374	0.186501	-0.0343987	0.391588	0.152231	0.246331
	p-value	0.924782	0.542986	0.0664627	0.113109	0.0510648	0.224695	0.403281	0.611727	0.26643	0.89922	0.000256375	0.383129	0.806224	0.520837	0.246514	0.675551	0.19757		0.568603	0.764559	0.798801	0.50478	0.140622	0.377161	0.000445515	0.323789	0.382892	0.87322	0.0584456	0.477629	0.245911
RH in January	Pearson Correlation Coefficient	-0.382483	-.422*	0.178836	-0.321311	-.667**	-.412*	0.0415485	-0.101377	-0.146714	-0.0872918	-0.032084	.868**	0.337624	-0.0460495	-0.154743	-0.126917	-0.0542412	-0.122472	1	0.390464	-0.0655745	0.0878381	0.0641232	0.0151451	0.223222	-0.157881	0.020632	-0.0701592	.607**	-.622**	.758**
	p-value	0.0650951	0.0397387	0.40309	0.125772	0.000372641	0.0453357	0.847145	0.637393	0.493914	0.685046	0.881691	3.90519e-08	0.106636	0.830808	0.470307	0.55454	0.801253	0.568603		0.0592371	0.760803	0.683174	0.765951	0.944004	0.294415	0.461239	0.923767	0.744605	0.00164686	0.00116914	1.80034e-05
RH in February	Pearson Correlation Coefficient	-0.0902873	-0.061738	-0.126615	-0.0210444	-0.339773	-0.362986	-0.0262194	-0.322691	-0.123867	-0.279392	-0.056489	0.360858	.774**	0.116857	0.0911631	0.0642008	0.197014	-0.0645154	0.390464	1	-0.0313494	0.157264	0.0220518	0.149577	0.093839	0.123166	0.0445871	-0.170963	.601**	-.434*	.691**
	p-value	0.674805	0.774434	0.555491	0.922247	0.104284	0.0812709	0.903207	0.124062	0.564171	0.186108	0.793187	0.0832053	8.94249e-06	0.586586	0.671822	0.765676	0.356147	0.764559	0.0592371		0.884382	0.463016	0.918538	0.485431	0.662736	0.566398	0.836109	0.424442	0.00191536	0.0341984	0.000185667
RH in March	Pearson Correlation Coefficient	-.535**	-.538**	0.124704	-.679**	0.307856	0.200406	-.711**	-0.364672	-.542**	-0.162217	-0.158656	-0.185808	0.204677	.874**	-0.12709	.490*	0.146812	0.0549239	-0.0655745	-0.0313494	1	.590**	.655**	-0.0538928	0.173466	.597**	.915**	-.725**	0.0402168	0.237235	0.0425344
	p-value	0.00705384	0.00669382	0.561522	0.000261913	0.143334	0.347757	9.82637e-05	0.0797633	0.0062655	0.448864	0.459014	0.384694	0.337363	2.33714e-08	0.553996	0.0149742	0.493624	0.798801	0.760803	0.884382		0.00240009	0.000509418	0.802505	0.417587	0.00205691	3.9072e-10	6.22658e-05	0.851991	0.264339	0.843561
RH in April	Pearson Correlation Coefficient	-0.377469	-0.369429	0.203578	-.489*	0.313545	0.0491879	-0.32481	-.447*	-0.383509	-0.146897	-0.19704	0.103681	0.223556	.494*	0.382406	0.260709	0.198125	0.143083	0.0878381	0.157264	.590**	1	.456*	0.0565739	0.240047	.513*	.779**	-.479*	0.257963	0.125069	0.23457
	p-value	0.0689968	0.0756223	0.340019	0.0151987	0.135707	0.819456	0.121472	0.0284084	0.0643185	0.493369	0.356082	0.629722	0.293675	0.0142434	0.065154	0.218532	0.353386	0.50478	0.683174	0.463016	0.00240009		0.0250229	0.792883	0.258549	0.010383	7.17824e-06	0.0179435	0.223597	0.560368	0.269901
RH in May	Pearson Correlation Coefficient	-.559**	-.524**	-0.179855	-.541**	0.181449	-0.0378761	-.577**	-0.290318	-.927**	-0.0684842	-0.393389	-0.00370199	0.190471	.553**	0.0841945	.478*	-0.247342	0.309854	0.0641232	0.0220518	.655**	.456*	1	-0.255833	0.244031	.545**	.831**	-.783**	0.267265	-0.0641107	0.163075
	p-value	0.00455128	0.00854348	0.400372	0.00629325	0.396139	0.860521	0.00316743	0.168762	7.46709e-11	0.750511	0.0571949	0.986303	0.37266	0.0050828	0.695691	0.0182845	0.243917	0.140622	0.765951	0.918538	0.000509418	0.0250229		0.227578	0.250489	0.00587784	5.0904e-07	6.21301e-06	0.206751	0.765996	0.446434
RH in November	Pearson Correlation Coefficient	-0.174147	-0.121192	0.134166	-0.0108514	-0.033677	-0.0470521	0.0186324	0.0161664	0.264279	-.451*	0.29631	-0.0972381	-0.109772	0.060354	-0.204848	0.095637	.734**	-0.188717	0.0151451	0.149577	-0.0538928	0.0565739	-0.255833	1	0.149629	-0.00180357	-0.100719	0.121963	-0.214585	0.0484484	0.151631
	p-value	0.415733	0.57268	0.531956	0.959864	0.87586	0.827178	0.931137	0.940234	0.212062	0.026866	0.159745	0.651261	0.609623	0.779367	0.336951	0.656657	4.48986e-05	0.377161	0.944004	0.485431	0.802505	0.792883	0.227578		0.485276	0.993327	0.63959	0.570221	0.313972	0.822128	0.479389
RH in December	Pearson Correlation Coefficient	-0.262967	-0.179428	-0.191738	-0.0162248	-0.024637	-0.0225305	-0.0895817	-0.193417	-0.146269	-0.235194	-0.286652	0.140359	0.152514	0.359151	0.102305	0.00694047	0.0233821	.660**	0.223222	0.093839	0.173466	0.240047	0.244031	0.149629	1	0.191939	0.251482	-0.171553	.510*	-0.121487	.651**
	p-value	0.214425	0.40151	0.369427	0.940019	0.909024	0.916775	0.677213	0.365171	0.495239	0.268592	0.174452	0.513009	0.476802	0.0847817	0.634296	0.974323	0.91364	0.000445515	0.294415	0.662736	0.417587	0.258549	0.250489	0.485276		0.368917	0.235857	0.422821	0.0108959	0.571739	0.000563618
Precipitation during the Growing Season	Pearson Correlation Coefficient	-0.0636292	-0.0128692	-0.081382	-0.209805	0.186805	0.211635	-0.257264	-0.0262105	-.494*	0.093833	-0.278532	-0.177255	0.216829	.736**	.438*	.872**	0.226506	0.210374	-0.157881	0.123166	.597**	.513*	.545**	-0.00180357	0.191939	1	.655**	-0.347427	0.133361	0.1452	0.0803597
	p-value	0.767706	0.952408	0.705406	0.325131	0.382103	0.320831	0.224898	0.903239	0.0140553	0.662756	0.187523	0.407328	0.308817	4.19406e-05	0.032385	2.833e-08	0.287183	0.323789	0.461239	0.566398	0.00205691	0.010383	0.00587784	0.993327	0.368917		0.000510654	0.0962206	0.534443	0.498433	0.708948
RH during the Growing Season	Pearson Correlation Coefficient	-.586**	-.572**	0.0613739	-.686**	0.317577	0.0989454	-.660**	-.429*	-.725**	-0.151428	-0.284699	-0.0568634	0.241573	.785**	0.0950539	.496*	0.045622	0.186501	0.020632	0.0445871	.915**	.779**	.831**	-0.100719	0.251482	.655**	1	-.792**	0.201609	0.132053	0.157037
	p-value	0.00263785	0.00350105	0.775731	0.000216969	0.130481	0.645526	0.000450888	0.0366406	6.07437e-05	0.479984	0.177537	0.791845	0.255444	5.48682e-06	0.658626	0.0136518	0.832357	0.382892	0.923767	0.836109	3.9072e-10	7.17824e-06	5.0904e-07	0.63959	0.235857	0.000510654		4.003e-06	0.34481	0.538495	0.46367
Temperature during the Growing season	Pearson Correlation Coefficient	.701**	.661**	0.0883423	.739**	-0.170882	0.228147	.868**	.656**	.775**	0.203736	0.245572	0.0948163	-0.298251	-.553**	0.0995343	-0.272395	0.0514728	-0.0343987	-0.0701592	-0.170963	-.725**	-.479*	-.783**	0.121963	-0.171553	-0.347427	-.792**	1	-0.132443	0.14981	-0.198137
	p-value	0.000135904	0.00044063	0.681448	3.6787e-05	0.424665	0.283611	4.002e-08	0.000499606	8.74464e-06	0.339637	0.247417	0.659429	0.156897	0.00504377	0.643552	0.197839	0.811214	0.87322	0.744605	0.424442	6.22658e-05	0.0179435	6.21301e-06	0.570221	0.422821	0.0962206	4.003e-06		0.537283	0.484743	0.353357
Precipitaion during the Overwintering Period	Pearson Correlation Coefficient	-0.161335	-0.189811	-0.158888	-0.0614613	-0.2522	-0.119795	0.137452	-0.275634	-0.287154	-0.18819	-0.319374	.675**	.748**	0.19657	0.114546	0.0111639	-0.195833	0.391588	.607**	.601**	0.0402168	0.257963	0.267265	-0.214585	.510*	0.133361	0.201609	-0.132443	1	-0.311549	.817**
	p-value	0.451367	0.37435	0.458351	0.775419	0.234478	0.577146	0.521861	0.192348	0.173666	0.378519	0.128199	0.000293516	2.62898e-05	0.357254	0.594062	0.958709	0.359094	0.0584456	0.00164686	0.00191536	0.851991	0.223597	0.206751	0.313972	0.0108959	0.534443	0.34481	0.537283		0.138349	1.10834e-06
Temperature during the Overwintering Period	Pearson Correlation Coefficient	0.248357	0.25576	0.235832	0.178987	.741**	.902**	0.166772	0.0683661	0.0911835	0.153455	0.0602261	-.487*	-0.215732	0.163592	-0.156154	0.237842	0.08197	0.152231	-.622**	-.434*	0.237235	0.125069	-0.0641107	0.0484484	-0.121487	0.1452	0.132053	0.14981	-0.311549	1	-.551**
	p-value	0.241924	0.227716	0.267257	0.402685	3.50583e-05	1.71443e-09	0.436054	0.750928	0.671752	0.474054	0.779823	0.0158444	0.311332	0.444975	0.466218	0.263082	0.703371	0.477629	0.00116914	0.0341984	0.264339	0.560368	0.765996	0.822128	0.571739	0.498433	0.538495	0.484743	0.138349		0.00527624
RH during the Overwintering Period	Pearson Correlation Coefficient	-0.352103	-0.315342	-0.0721149	-0.167224	-.479*	-0.370654	-0.0379924	-0.293788	-0.199196	-0.288305	-0.185598	.641**	.592**	0.213753	0.0218193	-0.0258105	0.0776303	0.246331	.758**	.691**	0.0425344	0.23457	0.163075	0.151631	.651**	0.0803597	0.157037	-0.198137	.817**	-.551**	1
	p-value	0.0915281	0.133359	0.737726	0.434793	0.0177879	0.0745823	0.860097	0.163498	0.350736	0.17187	0.385241	0.000739214	0.00232268	0.315897	0.919394	0.904709	0.718434	0.245911	1.80034e-05	0.000185667	0.843561	0.269901	0.446434	0.479389	0.000563618	0.708948	0.46367	0.353357	1.10834e-06	0.00527624
Significance is indicated as follows: * P < 0.05, **P < 0.01 (two-tailed test).
